# Supplementary material for: Metabolic Signatures of Surface-Modified Poly(lactic-co-glycolic acid) Nanoparticles in Differentiated THP-1 Cells Derived with Liquid Chromatography-Mass Spectrometry-based Metabolomics
Source: ACS Omega. 2022 Aug 12;7(33):28806–19. doi: 10.1021/acsomega.2c01660 (PMC9404530; doi:10.1021/acsomega.2c01660)
Supplement: Supplementary file 1 — ao2c01660_si_001.xlsx [file ao2c01660_si_001.xlsx]

## Sheet: Title_page
Metabolic signatures of surface modified poly(lactic-co-glycolic acid) nanoparticles in differentiated THP-1 cells derived with LC-MS-based metabolomics
Mohammad A. Al-natour1,4†, Salah Abdelrazig2, 5†, Amir M. Ghaemmaghami3, Cameron Alexander1, Dong-Hyun Kim2*
†Mohammad A. Al-natour and Salah Abdelrazig are joint first authors
1Molecular Therapeutics and Formulation Division, School of Pharmacy, University of Nottingham, NG7 2RD.
2Centre for Analytical Bioscience, Advanced Materials and Healthcare Technologies Division, School of Pharmacy, University of Nottingham, Nottingham, NG7 2RD, UK.
3Immunology&Immuno-bioengineering Group, School of Life Sciences, Faculty of Medicine and Health Sciences, Queen's Medical Centre, University of Nottingham, Nottingham, NG7 2RD, UK.
4Division of Pharmaceutics and Pharmaceutical sciences, Faculty of Pharmacy, University of Petra, Amman, Jordan
5Department of Pharmaceutical Chemistry, Faculty of Pharmacy, University of Khartoum, Khartoum, Sudan
Corresponding author:
Dong-Hyun Kim
Centre for Analytical Bioscience, Advanced Materials and Healthcare Technologies Division School of Pharmacy, University of Nottingham, Nottingham, NG7 2RD, UK
Email: Dong-hyun.Kim@nottingham.ac.uk
Tel: +44 (0)115 74 84697

## Sheet: Table S1 Standard_mixtures_RT
Table S1 The composition of the authentic standard mixtures co-analysed with the samples using LC-HRMS for metabolite identification
No	Authentic standard(1)	Monoisotopic mass (Da)	Formula	RT (min)(2)	[M+H]+	[M-H]-	Metabolic Pathway(s)
1	1-Aminocyclopropane-1-carboxylate	101.048	C4H7NO2	9.38	102.055	100.04	Methionine metabolism, Propanoate metabolism
2	1-Naphthylacetic acid	186.068	C12H10O2	4.99	187.075	185.061
3	2-Ethylhexyl phthalate	278.152	C16H22O4	4.48	279.159	277.145
4	2-Hydroxyglutarate	148.037	C5H8O5	10.23	149.044	147.03	glutamate degradation V (via hydroxyglutarate)
5	2-Methylcitrate	206.043	C7H10O7	11.09	207.05	205.035	Propanoate metabolism
6	2-Oxoadipate	160.037	C6H8O5	11.04	161.044	159.03	Lysine biosynthesis, Lysine degradation, Tryptophan metabolism
7	2-Oxobutanoate	102.032	C4H6O3	5.56	103.039	101.025	Glycine, serine and threonine metabolism, Methionine metabolism, Valine, leucine and isoleucine biosynthesis, Propanoate metabolism, C5-Branched dibasic acid metabolism
8	2-Oxoglutarate	146.022	C5H6O5	10.53	147.029	145.014	Citrate cycle (TCA cycle), Ascorbate and aldarate metabolism, Glutamate metabolism, Alanine and aspartate metabolism, Lysine biosynthesis, Histidine metabolism, D-Glutamine and D-glutamate metabolism, Glyoxylate and dicarboxylate metabolism
9	3-(3-Hydroxy-phenyl)-propanoic acid	166.063	C9H10O3	7.38	167.07	165.056	Phenylalanine metabolism
10	3-(4-Hydroxyphenyl)pyruvate	180.042	C9H8O4	6.64	181.049	179.035	Tyrosine metabolism, Phenylalanine, tyrosine and tryptophan biosynthesis, Novobiocin biosynthesis, Alkaloid biosynthesis I, Biosynthesis of vancomycin group antibiotics
11	3,4-Dihydroxyphenylacetate	168.042	C8H8O4	8.17	169.049	167.035	Tyrosine metabolism
12	3',5'-Cyclic AMP	329.053	C10H12N5O6P	7.53	330.06	328.045	Purine metabolism
13	3',5'-Cyclic GMP	345.047	C10H12N5O7P	9.33	346.055	344.04	Purine metabolism
14	3alpha,12alpha-Dihydroxy-5beta-cholan-24-oic Acid	392.293	C24H40O4	4.68	393.3	391.285	Bile acid biosynthesis
15	3alpha,7alpha-Dihydroxy-5beta-cholan-24-oic Acid	392.293	C24H40O4	4.7	393.3	391.285	Bile acids and derivatives
16	3-Hydroxyphenylacetate	152.047	C8H8O3	7.31	153.055	151.04	Tyrosine metabolism, Phenylalanine metabolism, Styrene degradation
17	3-Methoxy-4-hydroxymandelate	198.053	C9H10O5	7.2	199.06	197.046	Tyrosine metabolism
18	3-Methoxy-4-Hydroxyphenylglycolsulfate	264.03	C9H12O7S	7.31	265.038	263.023
19	3-Methyl-2-oxobutanoic acid	116.047	C5H8O3	5.13	117.055	115.04	Valine, leucine and isoleucine degradation, Valine, leucine and isoleucine biosynthesis, Pantothenate and CoA biosynthesis
20	4-Aminobenzoate	137.048	C7H7NO2	9.33	138.055	136.04	2,4-Dichlorobenzoate degradation, Folate biosynthesis
21	4-Aminohippuricacid	194.069	C9H10N2O3	7.52	195.076	193.062
22	4-Coumarate	164.047	C9H8O3	6.98	165.055	163.04	Tyrosine metabolism, Phenylalanine metabolism, Phenylpropanoid biosynthesis
23	4-Trimethylammoniobutanoate	145.11	C7H15NO2	9.94	146.117	144.103	Lysine degradation
24	5-Aminolevulinate	131.058	C5H9NO3	9.22	132.065	130.051	Glycine, serine and threonine metabolism, Porphyrin and chlorophyll metabolism
25	5-Methoxytryptamine	190.111	C11H14N2O	5.23	191.118	189.103	Tryptophan metabolism
26	5'-Methylthioadenosine	297.09	C11H15N5O3S	6.83	298.097	296.082	Arginine and proline metabolism, Methionine metabolism, Zeatin biosynthesis
27	5-Oxoproline	129.043	C5H7NO3	7.7	130.05	128.035	Glutathione metabolism
28	6-Phospho-D-gluconate	276.025	C6H13O10P	11.61	277.032	275.017	Pentose phosphate pathway
29	Acetoin	88.0524	C4H8O2	5.61	89.0596	87.0452	Butanoate metabolism, C5-Branched dibasic acid metabolism
30	Acetylcysteine	163.03	C5H9NO3S	4.72	164.038	162.023
31	Adenine	135.054	C5H5N5	8.51	136.062	134.047	Purine metabolism, Zeatin biosynthesis
32	Adenosine	267.097	C10H13N5O4	8.16	268.104	266.09	Purine metabolism
33	Allantoin	158.044	C4H6N4O3	10.76	159.051	157.037
34	AMP	347.063	C10H14N5O7P	9.41	348.07	346.056	Purine metabolism, Zeatin biosynthesis
35	Benzoate	122.037	C7H6O2	5.49	123.044	121.03	Phenylalanine metabolism, Benzoate degradation via hydroxylation, Biphenyl degradation, Toluene and xylene degradation, Benzoate degradation via CoA ligation, Alkaloid biosynthesis II
36	Betaine	117.079	C5H11NO2	9.06	118.086	116.072	Glycine, serine and threonine metabolism
37	Choline phosphate	183.066	C5H14NO4P	10.2	184.073	182.059	Glycerophospholipid metabolism, Glycine, serine and threonine metabolism
38	CMP	323.052	C9H14N3O8P	10.52	324.059	322.045	Pyrimidine metabolism
39	CoA	767.115	C21H36N7O16P3S	5.41	768.122	766.108	Citrate cycle (TCA cycle), Fatty acid metabolism, Pantothenate and CoA biosynthesis
40	Creatine	131.069	C4H9N3O2	10.85	132.077	130.062	Glycine, serine and threonine metabolism, Arginine and proline metabolism
41	Creatinine	113.059	C4H7N3O	8.5	114.066	112.052	Arginine and proline metabolism
42	CTP	482.985	C9H16N3O14P3	12.02	483.992	481.977	Pyrimidine metabolism
43	Cytidine	243.086	C9H13N3O5	9.56	244.093	242.078	Pyrimidine metabolism
44	Cytosine	111.043	C4H5N3O	9.44	112.05	110.036	Pyrimidine metabolism
45	dAMP	331.068	C10H14N5O6P	8.89	332.075	330.061	Purine metabolism
46	D-Arabinose	150.053	C5H10O5	10.14	151.06	149.046
47	Deoxyadenosine	251.102	C10H13N5O3	7.63	252.109	250.095	Purine metabolism
48	Deoxyguanosine	267.097	C10H13N5O4	9.25	268.104	266.09	Purine metabolism
49	Deoxyuridine	228.075	C9H12N2O5	7.67	229.082	227.067	Pyrimidine metabolism
50	D-Erythrose	120.042	C4H8O4	9.29	121.049	119.035
51	D-Fructose	180.063	C6H12O6	10.19	181.071	179.056	Fructose and mannose metabolism, Galactose metabolism, Starch and sucrose metabolism
52	D-Fructose 6-phosphate	260.03	C6H13O9P	10.67	261.037	259.023	Pentose phosphate pathway, Pentose and glucuronate interconversions, Aminosugars metabolism, Methane metabolism, Carbon fixation
53	D-Galactose	180.063	C6H12O6	10.85	181.071	179.056	Galactose metabolism
54	D-Galacturonate	194.043	C6H10O7	10.8	195.05	193.035	Pentose and glucuronate interconversions, Ascorbate and aldarate metabolism, Starch and sucrose metabolism, Nucleotide sugars metabolism
55	D-Glucosamine	179.079	C6H13NO5	10.92	180.087	178.072	Aminosugars metabolism
56	D-Glucose 6-phosphate	260.03	C6H13O9P	11.19	261.037	259.023	Starch and sucrose metabolism, Streptomycin biosynthesis, Inositol phosphate metabolism
57	D-Glycerate	106.027	C3H6O4	8.51	107.034	105.019	Glycine, serine and threonine metabolism, Glycerolipid metabolism, Glyoxylate and dicarboxylate metabolism
58	dGMP	347.063	C10H14N5O7P	10.51	348.07	346.056	Purine metabolism
59	dIMP	332.052	C10H13N4O7P	9.75	333.059	331.045	Purine metabolism
60	dUMP	308.041	C9H13N2O8P	9.37	309.048	307.034	Pyrimidine metabolism
61	FAD	785.157	C27H33N9O15P2	8.18	786.164	784.15	Riboflavin metabolism
62	Folate	441.14	C19H19N7O6	10.93	442.147	440.132	One carbon pool by folate, Folate biosynthesis
63	Glutarate	132.042	C5H8O4	9.96	133.049	131.035	Fatty acid metabolism, Lysine degradation
64	Glutathione	307.084	C10H17N3O6S	9.7	308.091	306.077	Glutamate metabolism, Cysteine metabolism, Glutathione metabolism
65	Glutathione disulfide	612.152	C20H32N6O12S2	11.1	613.159	611.145	Glutamate metabolism, Glutathione metabolism
66	Glycerol	92.0473	C3H8O3	8.72	93.0545	91.0401	Galactose metabolism, Glycerolipid metabolism
67	Glycine	75.032	C2H5NO2	11.52	76.0392	74.0248	Bile acid biosynthesis, Purine metabolism, Glycine, serine and threonine metabolism, Lysine degradation, Cyanoamino acid metabolism, Glutathione metabolism, Methane metabolism, Thiamine metabolism, Porphyrin and chlorophyll metabolism, Nitrogen metabolism
68	Glycolate	76.0161	C2H4O3	8.17	77.0233	75.0089	gamma-Hexachlorocyclohexane degradation, Glyoxylate and dicarboxylate metabolism, 1,2-Dichloroethane degradation
69	Glycylglycine	132.053	C4H8N2O3	9.21	133.061	131.046	Polar peptide
70	GMP	363.058	C10H14N5O8P	11.07	364.065	362.051	Purine metabolism, Glutamate metabolism
71	Guanidinoacetate	117.054	C3H7N3O2	11.52	118.061	116.047	Glycine, serine and threonine metabolism, Arginine and proline metabolism
72	Guanosine	283.092	C10H13N5O5	10.06	284.099	282.084	Purine metabolism
73	HEPES	238.099	C8H18N2O4S	7.73	239.106	237.092
74	Hippurate	179.058	C9H9NO3	5.36	180.065	178.051	Phenylalanine metabolism
75	Homocystine	268.055	C8H16N2O4S2	11.07	269.062	267.048	Methionine metabolism
76	homovanillate	182.058	C9H10O4	6.79	183.065	181.051	Tyrosine metabolism
77	Hypoxanthine	136.039	C5H4N4O	8.82	137.046	135.031	Purine metabolism
78	IDP	428.013	C10H14N4O11P2	11.21	429.021	427.006	Purine metabolism
79	Imidazole-4-acetate	126.043	C5H6N2O2	8.5	127.05	125.036	Histidine metabolism
80	IMP	348.047	C10H13N4O8P	10.36	349.054	347.04	Purine metabolism
81	Inosine	268.081	C10H12N4O5	9.05	269.088	267.074	Purine metabolism
82	L-2-Aminoadipate	161.069	C6H11NO4	10.92	162.076	160.062	Lysine biosynthesis, Lysine degradation, Penicillin and cephalosporin biosynthesis
83	Lactate	90.0317	C3H6O3	7.25	91.0389	89.0245	Pyruvate metabolism
84	L-Alanine	89.0477	C3H7NO2	10.83	90.0549	88.0405	Alanine and aspartate metabolism, Cysteine metabolism, Taurine and hypotaurine metabolism, Selenoamino acid metabolism, D-Alanine metabolism, Carbon fixation, Reductive carboxylate cycle (CO2 fixation)
85	L-Asparagine	132.053	C4H8N2O3	10.74	133.061	131.046	Alanine and aspartate metabolism, Tetracycline biosynthesis, Cyanoamino acid metabolism, Nitrogen metabolism
86	L-Aspartate	133.038	C4H7NO4	10.28	134.045	132.03	Alanine and aspartate metabolism, Arginine and proline metabolism, Glycine, serine and threonine metabolism, Lysine biosynthesis, Arginine and proline metabolism, Histidine metabolism, beta-Alanine metabolism, Cyanoamino acid metabolism, Carbon fixation
87	L-Carnitine	161.105	C7H15NO3	9.91	162.112	160.098	Lysine degradation
88	L-Citrulline	175.096	C6H13N3O3	11.21	176.103	174.088	Arginine and proline metabolism
89	L-Cysteate	169.005	C3H7NO5S	10.64	170.012	167.997	Cysteine metabolism, Taurine and hypotaurine metabolism
90	Leucinic acid	132.079	C6H12O3	4.93	133.086	131.071
91	L-Glutamate	147.053	C5H9NO4	10.06	148.06	146.046	Arginine and proline metabolism, Glutamate metabolism, Histidine metabolism, D-Glutamine and D-glutamate metabolism, Glutathione metabolism_Butanoate metabolism_C5-Branched dibasic acid metabolism_Porphyrin and chlorophyll metabolism_Nitrogen metabolism
92	L-Glutamine	146.069	C5H10N2O3	10.77	147.076	145.062	Glutamate metabolism, Purine metabolism, Pyrimidine metabolism, D-Glutamine and D-glutamate metabolism, Nitrogen metabolism
93	L-Homocysteine	135.035	C4H9NO2S	11.09	136.043	134.028	Methionine metabolism, Sulfur metabolism
94	L-Homoserine	119.058	C4H9NO3	10.86	120.065	118.051	Glycine, serine and threonine metabolism, Methionine metabolism, Lysine biosynthesis, Sulfur metabolism
95	Lipoamide	205.06	C8H15NOS2	5.51	206.067	204.052	PyruvateMetabolism
96	Lipoate	206.044	C8H14O2S2	4.79	207.051	205.036	Lipoic acid metabolism
97	L-Isoleucine	131.095	C6H13NO2	9.07	132.102	130.087	Valine, leucine and isoleucine degradation, Valine, leucine and isoleucine biosynthesis, Alkaloid biosynthesis II
98	L-Kynurenine	208.085	C10H12N2O3	8.9	209.092	207.078	Tryptophan metabolism
99	L-Methionine	149.051	C5H11NO2S	9.11	150.058	148.044	Methionine metabolism
100	L-Norleucine	131.095	C6H13NO2	8.8	132.102	130.087	Amino fatty acids
101	L-Proline	115.063	C5H9NO2	9.9	116.071	114.056	Arginine and proline metabolism, Novobiocin biosynthesis
102	L-Rhamnose	164.068	C6H12O5	10.49	165.076	163.061	Fructose and mannose metabolism
103	L-Serine	105.043	C3H7NO3	11.16	106.05	104.035	Glycine, serine and threonine metabolism, Methionine metabolism, Cysteine metabolism, Cyanoamino acid metabolism, Sphingolipid metabolism, Methane metabolism, Sulfur metabolism
104	L-Threonine	119.058	C4H9NO3	10.4	120.065	118.051	Glycine, serine and threonine metabolism, Valine, leucine and isoleucine biosynthesis, Porphyrin and chlorophyll metabolism
105	L-Tryptophan	204.09	C11H12N2O2	9.39	205.097	203.083	Tryptophan metabolism, Phenylalanine, tyrosine and tryptophan biosynthesis, Indole and ipecac alkaloid biosynthesis
106	L-Tyrosine	181.074	C9H11NO3	9.94	182.081	180.067	Tyrosine metabolism, Phenylalanine, tyrosine and tryptophan biosynthesis, Novobiocin biosynthesis, Thiamine metabolism, Phenylpropanoid biosynthesis, Alkaloid biosynthesis I
107	L-Valine	117.079	C5H11NO2	9.62	118.086	116.072	Valine, leucine and isoleucine degradation, Valine, leucine and isoleucine biosynthesis, Penicillin and cephalosporin biosynthesis, Propanoate metabolism, Pantothenate and CoA biosynthesis
108	Malate	134.022	C4H6O5	10.73	135.029	133.014	Citrate cycle (TCA cycle), Glutamate metabolism, Alanine and aspartate metabolism, Pyruvate metabolism, Glyoxylate and dicarboxylate metabolism, Carbon fixation, Reductive carboxylate cycle (CO2 fixation)
109	Malonate	104.011	C3H4O4	10.45	105.018	103.004	Pyrimidine metabolism, beta-Alanine metabolism
110	Mannitol	182.079	C6H14O6	10.4	183.086	181.072	Fructose and mannose metabolism
111	Melatonin	232.121	C13H16N2O2	5.26	233.128	231.114	Tryptophan metabolism
112	Mesaconate	130.027	C5H6O4	10.46	131.034	129.019	C5-Branched dibasic acid metabolism
113	meso-2,6-Diaminoheptanedioate	190.095	C7H14N2O4	12.16	191.103	189.088	Lysine biosynthesis
114	Methylmalonate	118.027	C4H6O4	9.7	119.034	117.019	Pyrimidine metabolism, Valine, leucine and isoleucine degradation, Propanoate metabolism
115	MOPS	209.072	C7H15NO4S	5.62	210.079	208.065
116	N(pi)-Methyl-L-histidine	169.085	C7H11N3O2	9.39	170.092	168.078	Histidine metabolism
117	N6-Acetyl-L-lysine	188.116	C8H16N2O3	9.64	189.123	187.109	Lysine degradation
118	N-Acetyl-D-glucosamine	221.09	C8H15NO6	9.29	222.097	220.083	Glutamate metabolism, Aminosugars metabolism
119	N-Acetylglutamine	188.08	C7H12N2O4	7.8	189.087	187.073
120	N-Acetyl-L-glutamate	189.064	C7H11NO5	9.55	190.071	188.057	Arginine and proline metabolism
121	N-Acetyl-L-phenylalanine	207.09	C11H13NO3	4.91	208.097	206.082	Phenylalanine metabolism
122	N-Acetylneuraminate	309.106	C11H19NO9	9.24	310.113	308.099	Aminosugars metabolism
123	N-Acetylornithine	174.1	C7H14N2O3	10.83	175.108	173.093	Arginine and proline metabolism
124	NADP+	743.075	C21H28N7O17P3	10.92	744.083	742.068	Photosynthesis, Glutathione metabolism, Nicotinate and nicotinamide metabolism
125	NADPH	745.091	C21H30N7O17P3	10.76	746.098	744.084	Photosynthesis, Glutathione metabolism
126	Nicotinamide	122.048	C6H6N2O	7.04	123.055	121.041	Nicotinate and nicotinamide metabolism
127	O-Acetylcarnitine	203.116	C9H17NO4	8.78	204.123	202.109	Alanine and aspartate metabolism
128	Octadecanoic acid	284.272	C18H36O2	4.12	285.279	283.264	Fatty acid biosynthesis, Biosynthesis of unsaturated fatty acids
129	Orotate	156.017	C5H4N2O4	7.76	157.024	155.01	Pyrimidine metabolism
130	Oxalate	89.9953	C2H2O4	11.7	91.0025	88.9881	Glyoxylate and dicarboxylate metabolism
131	Pantothenate	219.111	C9H17NO5	6.76	220.118	218.103	beta-Alanine metabolism, Pantothenate and CoA biosynthesis
132	Phenolsulfonphthalein	354.056	C19H14O5S	5.03	355.063	353.049
133	Phenylpyruvate	164.047	C9H8O3	4.77	165.055	163.04	Phenylalanine metabolism, Phenylalanine, tyrosine and tryptophan biosynthesis
134	pyrazinoate	124.027	C5H4N2O2	7.04	125.034	123.02
135	Pyridoxal phosphate	247.025	C8H10NO6P	7.84	248.032	246.017	Vitamin B6 metabolism
136	Pyridoxine	169.074	C8H11NO3	7.41	170.081	168.067	Vitamin B6 metabolism
137	S-Adenosyl-L-homocysteine	384.122	C14H20N6O5S	9.96	385.129	383.114	Methionine metabolism
138	Salicyluric acid	195.053	C9H9NO4	5.48	196.06	194.046
139	Selenomethionine	196.995	C5H11NO2Se	9.07	198.003	195.988	Selenoamino acid metabolism
140	sn-glycero-3-Phosphocholine	257.103	C8H20NO6P	10.39	258.11	256.096	Glycerophospholipid metabolism, Ether lipid metabolism
141	sn-Glycerol 3-phosphate	172.014	C3H9O6P	10.13	173.021	171.006	Glycerolipid metabolism, Glycerophospholipid metabolism
142	Succinate	118.027	C4H6O4	10.22	119.034	117.019	Citrate cycle (TCA cycle), Oxidative phosphorylation, Glutamate metabolism, Alanine and aspartate metabolism, Tyrosine metabolism, Phenylalanine metabolism, gamma-Hexachlorocyclohexane degradation, Glyoxylate and dicarboxylate metabolism
143	Sucrose	342.116	C12H22O11	10.87	343.123	341.109	Galactose metabolism, Starch and sucrose metabolism
144	Taurine	125.015	C2H7NO3S	10.7	126.022	124.007	Bile acid biosynthesis, Taurine and hypotaurine metabolism
145	Taurocholate	515.292	C26H45NO7S	4.65	516.299	514.284	Bile acid biosynthesis, Taurine and hypotaurine metabolism
146	Thymidine	242.09	C10H14N2O5	6.98	243.097	241.083	Pyrimidine metabolism
147	Thymine	126.043	C5H6N2O2	7.3	127.05	125.036	Pyrimidine metabolism
148	trans-Aconitate	174.016	C6H6O6	12.32	175.024	173.009
149	UDP	404.002	C9H14N2O12P2	10.77	405.009	402.995	Pyrimidine metabolism, Peptidoglycan biosynthesis, Zeatin biosynthesis
150	UDP-glucose	566.055	C15H24N2O17P2	10.73	567.062	565.048	Pentose and glucuronate interconversions, Galactose metabolism, Ascorbate and aldarate metabolism, Pyrimidine metabolism, Starch and sucrose metabolism, Nucleotide sugars metabolism, Glycerolipid metabolism, Zeatin biosynthesis, Biosynthesis of ansamycins
151	UMP	324.036	C9H13N2O9P	10.09	325.043	323.029	Pyrimidine metabolism, Peptidoglycan biosynthesis
152	Urate	168.028	C5H4N4O3	9.15	169.036	167.021	Purine metabolism
153	Uridine	244.07	C9H12N2O6	8.53	245.077	243.062	Pyrimidine metabolism
154	Xanthine	152.033	C5H4N4O2	8.91	153.041	151.026	Purine metabolism, Caffeine metabolism
(1)All authentic standards were prepared in 5 different mixtures in 1:1 methanol:water and diluted 10 times with acetonitrile to give a final individual concentration of 20 µM for LC-MS analysis.
(2)RT: retention time of the authentic standards co-analysed with the samples and used to predict the retention times of IDEOM database

## Sheet: Table S2 Altered_metabolites
Table S2 The significantly altered metabolites in the extract of activated THP-1 cells due to exposure of nanoparticles with different coating materials
No	Metabolite	Formula	Monoisotopic mass (Da)	Mass error (ppm)	RT (min)	Level of identification based on MSI protocol(1)		Fold change: sample/control					Log2 fold change: sample/control					Student's T-test (p-value) (sample/control)					Adjusted p-value (sample/control)(2)					OPLS-DA VIP score (sample vs control)					Peak Intensity (biological replicates (n=6)
						Method	Level 1-4	F-127	F-68	P-85	PEG	PLGA	F-127	F-68	P-85	PEG	PLGA	F-127	F-68	P-85	PEG	PLGA	F-127	F-68	P-85	PEG	PLGA	F-127	F-68	P-85	PEG	PLGA	Control-1	Control-2	Control-3	Control-4	Control-5	Control-6	F-127-1	F-127-2	F-127-3	F-127-4	F-127-5	F-127-6	F-68-1	F-68-2	F-68-3	F-68-4	F-68-5
(1) polar and semi-polar metabolites
1	Glutathione disulfide	C20H32N6O12S2	306.076	0.145636	11.0703	Accurate mass, RT	Level 1	1.24921	1.14999	1.41558	0.994893	1.09845	0.321018	0.201625	0.501392	-0.00738715	0.135466	0.088651	0.14946	0.00155561	0.962895	0.356511	0.395085	0.583428	0.01294	0.99592	0.928645	0.919353	0.737327	1.44839	0.0313329	0.608455	286059	396403	278523	375515	299669	427585	463644	446395	470304	375572	540522	281629	403199	344183	325692	429946	444146
2	2-Dehydro-3-deoxy-L-rhamnonate	C6H10O5	162.053	-0.0945412	5.39384	Accurate mass, pRT	Level 2	102.704	88.8855	110.096	71.2679	112.939	6.68235	6.47388	6.78262	6.15518	6.8194	4.40156e-06	0.000191442	3.73925e-05	0.000410817	0.00175482	2.94533e-07	0.000117458	1.22153e-05	0.000263736	0.00452567	6.04982	6.03644	5.86411	5.97484	7.65089	9482.22	9260.58	8300.11	6584.22	8757.68	5673.27	936800	714354	846498	903145	825685	709263	648826	945745	689290	862731	683688
3	2-Ethylmalate	C6H10O5	162.053	0.0735433	7.43546	Accurate mass, pRT	Level 2	38.165	43.9316	39.055	31.5683	48.0988	5.25418	5.45719	5.28744	4.98041	5.58793	0.00389811	0.00613201	0.00372205	0.00866367	0.00612012	0.00697204	0.0148086	0.00584407	0.0216294	0.0290637	5.3094	5.45343	5.12674	5.2033	6.81011	11414.5	18586	12316.6	22507.9	6193.95	8535.4	456389	581455	949704	317186	317078	414381	681557	264086	329769	983932	874519
4	2-Hydroxy-3-(4-hydroxyphenyl)propenoate	C9H8O4	180.042	0.171694	7.33631	Accurate mass, pRT	Level 2	0.887108	1.39601	0.737666	0.691574	0.760165	-0.172818	0.481312	-0.43896	-0.532044	-0.395615	0.366008	0.235796	0.015227	0.00212911	0.0704759	0.757473	0.696264	0.099616	0.0149806	0.549866	0.616124	0.797107	1.2554	1.60233	1.49684	30847.3	38228.6	30532.6	42429.3	30732.4	38643	46954.2	30001	22414.4	33762.9	24157.8	30256.2	87825.6	40188.1	71644	41426.1	31081.3
5	Alanylalanine	C6H12N2O3	160.085	-0.189507	7.34839	Accurate mass, pRT	Level 2	0.607143	0.6364	0.670679	0.571034	0.682743	-0.719893	-0.651993	-0.576306	-0.808351	-0.550586	0.000745384	0.0021776	0.00214024	2.64149e-05	0.000215991	0.00698875	0.0182582	0.0158414	0.000653442	0.00552565	1.84113	1.74579	1.56366	2.08514	2.05881	56698.6	47128.4	55435.9	46028	55350.8	60462.9	44763.6	30964.5	40150.8	30648.5	22618.5	25810.6	35606.4	35821.3	34443.2	49184.9	27834.5
6	Deoxycytidine	C9H13N3O4	227.091	0.182493	5.78324	Accurate mass, pRT	Level 2	2.69945	2.16214	2.55815	1.25954	2.75748	1.43266	1.11246	1.3551	0.332895	1.46335	0.00465971	0.000630992	0.00152993	0.330283	0.00384459	0.0214963	0.00934032	0.00885709	0.832913	0.0389937	2.48506	2.34312	2.45126	0.711329	3.31241	19529.3	27181.6	18956	16216.4	33409.3	10765.7	57742.2	22905.7	48886.7	63691.1	78931.8	68130.3	50925.8	59744.1	36165.1	41408.6	47376.7
7	Glutamylcysteine	C8H14N2O5S	250.063	0.767598	9.9347	Accurate mass, pRT	Level 2	1.58	3.5876	2.19937	2.14278	2.71827	0.65992	1.84302	1.13709	1.09948	1.44269	0.423276	0.00525226	0.122152	0.12689	0.0818101	0.796885	0.0495737	0.500405	0.525474	0.599789	0.606833	1.48217	0.961844	0.607129	1.50456	18436.5	19974.7	0	25181.8	0	0	17361.8	26434	27721.2	0	28959.5	0	37853.3	19324.6	22871.4	53437.2	52885.7
8	S-Lactoylglutathione	C13H21N3O8S	379.105	0.272373	8.80461	Accurate mass, pRT	Level 2	5.33148	6.49254	6.60545	2.60357	6.30736	2.41454	2.69878	2.72366	1.38049	2.65704	0.000969474	0.000361932	9.70146e-05	0.000161503	0.00251788	0.00136673	0.000406811	9.52121e-05	0.00157277	0.00919867	3.50892	3.8528	3.67919	2.72144	4.62701	7230.6	13901.5	8320.11	12807	6041.93	9794.06	53696.7	71028.6	60083.5	51483.6	49186.5	24254.5	72056.3	52414.8	42616.3	87022.8	68763.2
9	L-Pipecolate	C6H11NO2	129.079	-0.12425	7.32592	Accurate mass, pRT	Level 2	1.92993	1.97162	2.05091	1.35118	2.49669	0.94855	0.979383	1.03626	0.434219	1.32002	0.000234495	0.00016816	5.78541e-05	0.0480321	2.32158e-06	0.00379912	0.00324521	0.00112584	0.279078	0.000166452	2.12767	2.20863	2.17911	1.22585	3.3056	42459.9	36043	33351.1	29469.9	25696	17461.5	66229.7	49557.1	61031.6	59978	71115.3	48124.8	46232.6	57732.7	59929.3	71303.5	58957.1
10	N2-(1-Carboxyethyl)-L-arginine	C9H18N4O4	246.133	0.705811	10.517	Accurate mass, pRT	Level 2	3.02154	3.04524	2.7163	1.83426	2.87086	1.59528	1.60656	1.44164	0.875198	1.52148	0.00442924	0.000371706	9.35096e-05	0.0105551	0.00751076	0.0160725	0.00217493	0.00111983	0.0786853	0.0644546	2.77086	2.89323	2.59354	1.94019	3.2345	38748.1	81710	50257	98707.6	62576.4	47127.4	313115	202963	205944	142214	149450	131859	238752	162816	242512	206846	178692
11	N4-Acetylaminobutanal	C6H11NO2	129.079	-0.00822799	5.40562	Accurate mass, pRT	Level 2	2.66382	2.49121	3.29973	1.61912	3.6795	1.4135	1.31685	1.72235	0.695206	1.87951	0.0200724	0.00175801	0.00491127	0.0940999	0.00918873	0.0684467	0.00393007	0.00954103	0.356704	0.0536826	2.26038	2.58099	2.66729	1.39871	3.77939	11837.1	11047.4	11164.9	10746.7	12418.1	8000.64	38181.2	9367.38	17989.4	45387.7	29892.2	32902.8	36197.4	25943.2	17011.3	31886.7	22401.2
12	N-Methyl-L-glutamate	C6H11NO4	161.069	-0.197038	10.3479	Accurate mass, pRT	Level 2	2.46665	2.67667	2.09513	1.53193	3.12148	1.30256	1.42044	1.06704	0.615354	1.64223	1.37095e-05	0.00240743	0.00356436	0.0201653	0.00048548	5.24265e-05	0.00571758	0.00958047	0.0993613	0.00115378	2.62298	2.6892	2.1583	1.58832	3.67337	10050.7	11824.4	8323.66	12353.5	9579.7	12477.2	23306.9	32377.7	28162.2	23707.6	26891.8	24922.3	24813.5	20754.9	21103.1	41196.8	30537.4
13	N-Ribosylnicotinamide	C11H14N2O5	254.09	-0.265854	18.2083	Accurate mass, pRT	Level 2	1.18117	1.19579	1.47625	1.07453	0.921732	0.240214	0.257966	0.561934	0.103705	-0.117581	0.0464963	0.330482	0.00481249	0.370873	0.503285	0.271747	0.814221	0.0264424	0.859994	0.980888	0.892536	0.538608	1.4871	0.436144	0.56396	35696.3	42330.9	35726.2	46396.1	35163.1	48600.7	52108.1	47253.8	43799.9	42102.8	56044.5	46793.4	44190.7	44185.8	44998.6	79560.4	52482.3
14	N(Ω)-hydroxy-L-arginine	C6H14N4O3	190.107	-4	5.30857	Accurate mass, pRT	Level 2	83.256	69.5858	88.3788	37.717	88.5383	6.37948	6.12072	6.46563	5.23714	6.46823	1.12218e-07	3.09867e-05	2.2323e-05	7.29848e-11	0.000269892	1.62157e-09	1.33669e-05	6.48223e-06	5.278e-12	0.000255488	5.92384	5.89151	5.73597	5.54637	7.50117	4821.21	6992.95	5147.07	6473.86	11060.7	6796.41	595797	560412	594157	566514	603307	517639	514083	529441	479723	570661	440031
15	O-Acetyl-L-homoserine	C6H11NO4	161.069	-0.287388	8.83515	Accurate mass, pRT	Level 2	0.36301	0.456401	0.434803	0.584101	0.456096	-1.46192	-1.13163	-1.20157	-0.775711	-1.13259	0.00230995	0.00463211	0.00427442	0.0167598	0.00455574	0.00777839	0.0263744	0.0130562	0.0769211	0.0607377	2.65233	2.27781	2.2579	1.79182	2.83441	472227	778759	462381	361211	722570	711052	173635	325640	226475	168389	205864	173507	176658	264775	272300	378339	331753
16	O-Succinyl-L-homoserine	C8H13NO6	219.074	0.504666	9.6897	Accurate mass, pRT	Level 2	2.91692	3.06092	2.9399	2.11734	3.05849	1.54445	1.61397	1.55577	1.08226	1.61282	0.0135838	0.000322165	0.0216982	0.00887835	0.0169297	0.0705504	0.00475603	0.0886829	0.076073	0.170345	2.2497	2.52621	1.98518	1.64103	2.84347	13837.4	16960.4	12395.6	15491.7	7973.23	0	28004.1	60352.8	34204.6	24795.6	27490.3	19589.9	30533.5	26019.2	40724.3	36894.2	44751.5
17	1,4-Bis(2-ethylhexyl) sulfosuccinate	C20H38O7S	422.234	0.263449	4.01024	Accurate mass, pRT	Level 2	0.635456	0.562113	0.327342	0.909355	0.8047	-0.654135	-0.831067	-1.61113	-0.137085	-0.313476	0.0371852	0.00111295	5.60132e-05	0.523414	0.160498	0.208941	0.0143697	0.000314446	0.938449	0.792159	1.64572	1.98484	2.77851	0.527473	1.22836	1.11238e+06	1.29582e+06	1266572	1.74791e+06	1218839	1.13293e+06	1.46236e+06	1.11625e+06	569290	478505	467589	846327	833261	866170	486499	842908	875191
18	Carboxyethyl hydrochroman	C16H22O4	278.152	0.0269855	4.17709	Accurate mass, pRT	Level 2	0.672997	0.856313	0.654838	0.872417	0.572542	-0.571328	-0.22379	-0.610791	-0.19691	-0.804547	0.0138189	0.286281	0.0117976	0.263271	0.0035847	0.0801822	0.793775	0.0340029	0.761125	0.0536826	1.5387	0.700646	1.57977	0.632128	2.42391	366225	404697	364496	612542	403723	387993	368223	241869	272906	310616	263770	251810	403255	352581	337792	495989	373129
19	Alanylglutamic acid	C8H14N2O5	218.09	-0.0172291	7.74657	Accurate mass, pRT	Level 2	2.98774	3.57468	3.01649	1.48644	3.19145	1.57905	1.83782	1.59287	0.571861	1.67421	0.000463592	0.0102807	0.0010018	0.0972793	0.00109467	0.00512885	0.04527	0.00754595	0.433521	0.0166535	2.80211	2.96794	2.67843	1.47886	3.62801	14831.5	18549.4	11373.4	32679.7	13050.2	7401.1	55946	30616.7	61972.1	53499.8	53209	37212.3	61959.1	45176.9	27368.3	104961	65596.5
20	N-Octanoyl-L-homoserine	C12H23NO4	245.163	0.0343602	7.44764	Accurate mass, pRT	Level 2	0.662423	0.768982	0.34262	0.666792	0.492436	-0.594175	-0.378979	-1.54532	-0.58469	-1.02199	0.08264	0.256974	0.00773687	0.088571	0.0207049	0.321311	0.75206	0.0183508	0.366187	0.189803	1.30283	0.884378	2.59326	1.32287	2.55553	432778	826990	491364	1.10404e+06	504256	681912	433105	536873	488714	418026	439968	360393	666074	418285	344743	783610	559375
21	Thiomethyl glutamate	C6H11NO4S	193.041	0.511401	7.31897	Accurate mass, pRT	Level 2	24.1759	21.6683	25.0867	12.4824	25.2915	4.5955	4.43751	4.64885	3.64183	4.66058	0.000107795	0.000263324	3.50603e-05	0.000187057	7.89421e-05	3.18552e-05	0.000179592	1.22891e-05	9.87679e-05	5.63569e-05	5.00193	4.99504	4.85921	4.58956	6.36891	17896.7	40711	20328.4	40394	31256.7	28019.3	734633	745312	937320	671540	768025	461131	693519	550005	491539	928720	699896
22	Tiglylcarnitine	C12H21NO4	243.147	-0.0932359	7.58654	Accurate mass, pRT	Level 2	0.727082	0.929686	0.600319	0.778079	0.624381	-0.45981	-0.105184	-0.736199	-0.362012	-0.679501	0.0245063	0.675308	0.00455076	0.0678775	0.00732964	0.132012	0.970441	0.0319865	0.340318	0.129716	1.29445	0.41357	1.71018	1.08106	2.11044	28096.4	34444.7	26336.8	40563.2	22331.3	29567.1	17658.4	24411.1	23641.4	18807.8	24187.4	23142.5	30278.7	22931.7	21529.3	45614.4	31186.6
23	Dihydroxy-5-(methylthio)pent-1-en-3-one	C6H10O3S	162.035	-0.390267	7.35804	Accurate mass, pRT	Level 2	0.689251	0.980665	0.944272	0.994593	0.855681	-0.536899	-0.0281675	-0.0827256	-0.00782117	-0.224855	0.0023503	0.84148	0.525267	0.963001	0.173765	0.0210154	0.989889	0.96507	0.99592	0.821184	1.53096	0.116292	0.286929	0.100442	0.941558	13520.2	15053	16681.3	14066.7	10413.6	14572.9	10475.8	8274.84	9007.09	12200.6	9725.65	8425.28	17463	11882.6	13607.1	16093.5	12315.9
24	2-Isopropylmaleate	C7H10O4	158.058	-0.168207	8.15294	Accurate mass, pRT	Level 2	0.937451	1.16389	0.660649	0.815945	0.671259	-0.0931849	0.218953	-0.598045	-0.293457	-0.57506	0.656121	0.376466	0.00721241	0.188375	0.010616	0.908273	0.84521	0.0390923	0.653097	0.170946	0.341251	0.499771	1.53735	0.922322	1.93921	28544.9	28979.6	28274.5	45632.5	33387.1	36548.8	24655.2	47900.5	29544.1	31465.8	32412.8	22793.5	36151.6	30720	39976	60037.7	44351.6
25	2-Oxoglutaramate	C5H7NO4	145.037	-0.119401	7.34486	Accurate mass, pRT	Level 2	1.37836	1.31527	1.43054	1.07435	1.37628	0.462956	0.395364	0.516564	0.103469	0.460769	0.00709633	0.0162013	0.00258028	0.568354	0.00439507	0.061651	0.130477	0.02258	0.954183	0.0918374	1.37549	1.23458	1.44372	0.299356	1.75812	21568.3	28441.7	22673.8	27213.3	25183	34298.8	38699.1	31769.4	39442.6	29681.4	44971.6	35118	39522.5	35593.7	28467.7	39900.1	38045.8
26	2-Phosphoglycolate	C2H5O6P	155.982	-0.27455	11.2827	Accurate mass, pRT	Level 2	5.97887	4.11796	5.94493	3.70302	6.17858	2.57987	2.04193	2.57166	1.8887	2.62727	0.00184253	4.1456e-07	0.000877763	0.00647511	0.00186294	0.0025163	6.33722e-06	0.000885761	0.0159642	0.00535699	3.6503	3.38368	3.54008	3.1005	4.5978	2273.6	2466.76	1734.62	1941.53	1945.65	1446.39	15427.2	7599.52	17557.8	9672.13	12112.9	8232.27	8972.93	8388.92	6825	8523.69	8364.16
27	7-Methyladenine	C6H7N5	149.07	0.277612	11.411	Accurate mass, pRT	Level 2	1.47931	1.16811	1.5607	1.0972	1.16452	0.564922	0.224178	0.642189	0.133824	0.219737	0.0139624	0.3778	0.00479946	0.468794	0.405736	0.111155	0.849442	0.0380427	0.91628	0.951868	1.51012	0.563453	1.60716	0.549969	0.608133	12398.3	13306.5	10376.1	21518.8	12225.9	13054.2	25858.6	22436.9	22670.2	16499.6	16618.4	18520.8	22874.1	17762.6	17255.4	11239.6	17644.5
28	D-Proline	C5H9NO2	115.063	0.165992	7.3294	Accurate mass, pRT	Level 2	16.1705	14.9253	17.2933	8.06194	16.9838	4.01529	3.89969	4.11214	3.01113	4.08609	2.8543e-05	0.000378716	0.000403431	0.000442574	3.34896e-06	4.52498e-06	0.000278702	0.000276333	0.000323278	2.30941e-06	4.67562	4.6582	4.53356	4.14068	5.96796	5682.64	7411.55	4940.22	7865.22	6021.11	6408.33	94443.5	122877	109449	95348.4	118520	79163.7	104816	65541.5	73972	133564	111810
29	D-Sorbitol	C6H14O6	182.079	0.172701	10.3208	Accurate mass, pRT	Level 2	1.14461	1.11804	1.52327	1.20793	1.08122	0.194852	0.160972	0.60717	0.272535	0.112659	0.123149	0.244589	0.000101553	0.0227314	0.357074	0.482046	0.738929	0.00169597	0.161026	0.928645	0.719068	0.56165	1.66274	1.03005	0.554385	139836	207221	168552	156812	159958	187276	237756	214571	190079	168876	179963	175860	232717	189579	215869	188834	166965
30	Ethanolamine phosphate	C2H8NO4P	141.019	0.166866	10.8835	Accurate mass, pRT	Level 2	1.54901	1.53946	1.7848	1.7988	1.43572	0.631346	0.622428	0.83576	0.847038	0.521774	0.00262916	0.00544299	0.0043165	0.0008361	0.015163	0.018069	0.0348102	0.0151066	0.00467113	0.183242	1.67465	1.67971	1.86429	2.09282	1.76282	185574	164758	139766	139139	144561	198829	245700	239903	308928	236572	290614	184893	230906	232234	203798	337138	275921
31	Protoporphyrin	C34H34N4O4	562.258	0.150781	4.22427	Accurate mass, pRT	Level 2	0.698762	0.764934	0.413777	0.874138	1.09104	-0.517128	-0.386592	-1.27307	-0.194067	0.125701	0.0197584	0.054432	0.00100642	0.225088	0.521252	0.123619	0.292636	0.00143681	0.683278	0.986453	1.35166	1.06923	2.42357	0.554581	0.446447	23112.6	21039.2	28931.8	14046.5	23911.5	25211.7	21047.3	13917.8	16571.7	15801.3	15366.9	12503.6	14786.9	19140.3	19001.8	19383.5	19518.9
32	UDP-xylose	C14H22N2O16P2	536.044	-0.866751	10.7117	Accurate mass, pRT	Level 2	1.50411	1.34538	1.6312	1.21498	1.24249	0.588906	0.428012	0.705934	0.280933	0.313238	1.11374e-05	0.000371223	0.000744179	0.10756	0.0202356	0.000259467	0.00627767	0.00309936	0.440108	0.258366	1.7303	1.43986	1.78466	0.886051	1.35119	7145.73	6193	7390.94	7849.71	5770.53	7402.85	10908.4	10281.3	10767.7	10644	10996.7	9202.61	8447.62	8518.04	9106.28	9863.72	9956.76
33	2-amino-3,7-dideoxy-D-threo-hept-6-ulosonate	C7H13NO5	191.079	0.504242	7.34663	Accurate mass, pRT	Level 2	13.3502	14.343	12.6685	5.70996	14.5525	3.73879	3.84227	3.66318	2.51348	3.8632	0.000109105	0.000164215	7.43775e-07	0.000134571	4.59867e-05	0.000293374	0.000425081	3.28225e-05	0.00243345	0.000247074	3.47433	3.66823	3.36671	2.63692	4.56864	3509.45	8414.72	0	18228.9	0	0	55085.1	52433.1	98719.3	55967.1	72052.6	68292.5	79465	64284.5	55580.7	99409.7	85790.8
34	3-Acetamidopropanal	C5H9NO2	115.063	0.122106	5.38132	Accurate mass, pRT	Level 2	14.236	10.9572	15.0024	6.66852	15.1752	3.83147	3.45381	3.90712	2.73737	3.92365	1.5779e-05	0.000149434	0.000223292	0.00106056	0.000122524	1.92693e-06	8.70087e-05	0.000123772	0.00119481	9.06621e-05	4.57025	4.38434	4.41853	3.93267	5.81921	5095.74	4314.81	5380.92	4576.96	5672.49	5589.52	92231.4	72050.2	71141.2	64653	71827.6	64152.3	59499.3	60780.3	66953.9	65049.1	48421.9
35	Aminopimelate	C7H13NO4	175.084	-0.170078	7.32027	Accurate mass, pRT	Level 2	128.997	139.857	144.832	74.7379	155.354	7.01119	7.12781	7.17823	6.22377	7.27941	0.000102358	0.000556296	0.000173884	9.37397e-05	1.36718e-05	2.76919e-05	0.000456289	9.4903e-05	2.74266e-05	8.38117e-06	6.19956	6.34645	6.04168	6.03548	7.99294	1428.43	4027.25	2002.38	3250.5	2768.39	4111.71	324106	419754	482079	382835	413878	246223	418727	310933	289249	610561	507553
36	Aspartyl-L-proline	C9H14N2O5	230.09	-0.60041	7.39532	Accurate mass, pRT	Level 2	21.1126	27.8766	19.7722	8.59872	23.9927	4.40003	4.80098	4.3054	3.10412	4.58452	0.000616574	0.00269492	0.00270705	0.0070767	0.000341577	0.00080662	0.0053814	0.00485187	0.0288505	0.000678353	3.15448	2.97818	2.77073	2.98083	4.04866	0	0	1680.01	0	1780.09	0	15435.8	7519.99	16076.9	15549.8	10320.9	8148.48	15043.5	15788.3	4677.46	26560.4	16538.1
37	Glutamylglycine	C7H12N2O5	204.075	0.486838	8.58431	Accurate mass, pRT	Level 2	43.2497	51.541	45.5168	20.1377	56.966	5.43462	5.68765	5.50833	4.33183	5.83203	0.00036062	0.000111892	1.32378e-05	4.7793e-08	4.03942e-05	0.000260735	7.84069e-05	8.92416e-06	2.22914e-06	3.61022e-05	3.60204	3.92027	3.54704	3.22944	4.83517	0	2981.5	0	6867.19	0	0	58309.1	88036.5	97816.2	73126.5	67763.9	40900.5	74297.9	73050.5	87171.1	121222	84283.2
38	N-Methyl-2-oxoglutaramate	C6H9NO4	159.053	-0.179476	5.37214	Accurate mass, pRT	Level 2	4.42226	3.73515	4.42299	2.39147	4.5661	2.14478	1.90117	2.14502	1.2579	2.19096	4.59952e-06	0.000471016	0.000133296	0.00266391	0.000922171	0.000144092	0.00494237	0.00113999	0.0253888	0.00906614	3.26457	3.02916	3.10389	2.27636	4.18469	3939.17	5428.92	3746.25	2872.33	8041.07	0	23047.6	15764.9	16963.5	16358	17130	16993	15747.8	15681	21036.8	16243	12205
39	O-Propanoylcarnitine	C10H19NO4	217.131	-0.291897	8.21152	Accurate mass, pRT	Level 2	0.91511	1.09652	0.62063	0.837023	0.660576	-0.127983	0.132935	-0.688195	-0.256661	-0.598203	0.468932	0.647282	0.00893052	0.270357	0.0161724	0.82656	0.961963	0.0442783	0.777424	0.211181	0.364445	0.219026	1.64522	0.781417	1.93866	1.73404e+06	1.88741e+06	1.88659e+06	3.0926e+06	2.0658e+06	2.54668e+06	1.56495e+06	2505071	2103100	2.02774e+06	2008564	1882031	2.13728e+06	2.09388e+06	2.01879e+06	4234795	2.56881e+06
(2) Lipids
39	1-(14-Methyl-pentadecanoyl)-2-(8-[3]-ladderane-octanyl)-sn-glycerol	C39H70O4	602.527	-0.50855	4.30246	Accurate mass, pRT	Level 2	0.686884	0.624493	0.5673	0.57174	0.944725	-0.541862	-0.679242	-0.817817	-0.806569	-0.0820342	0.0240328	0.00741113	0.00392938	0.0037106	0.590256	0.164914	0.0436617	0.0131439	0.0239817	0.989519	1.39477	1.71432	1.84399	1.937	0.232239	18484.5	20366.7	25624.4	32000.9	28533	32638.3	20140.4	12914.9	13756.7	17587.7	25685.1	18200.8	15115.6	15552.2	16519.7	14529.7	14738.7
40	1-(1-Hexadecenyl)-2-(9,12-octadecadienoyl)-sn-glycero-3-phosphocholine	C42H80NO7P	741.568	0.833978	4.67647	Accurate mass, pRT	Level 2	0.725322	0.866796	0.646445	0.66577	0.99576	-0.463306	-0.206235	-0.629401	-0.586905	-0.00613061	7.68022e-05	0.0127901	1.86539e-06	8.10687e-06	0.952406	0.000697938	0.085754	7.06633e-05	0.000126706	0.995977	1.5179	0.913279	1.74642	1.79821	0.102209	124188	113500	121934	125332	110572	117818	96656.4	80852	95065.4	86350.1	87533	70947.9	112314	96575.5	103237	104821	86300.4
41	1-(1-Octadecenyl)-2-(9-octadecenoyl)-sn-glycero-3-phosphocholine	C44H86NO7P	771.615	0.430771	4.87944	Accurate mass, pRT	Level 2	0.767977	0.830859	0.661534	0.821132	0.919038	-0.380864	-0.267324	-0.596113	-0.284313	-0.121803	0.0335425	0.0868376	0.005147	0.105318	0.385649	0.203713	0.40097	0.0190074	0.47075	0.941184	1.10057	0.829658	1.52683	0.873902	0.456439	307846	294414	287764	277596	244448	173545	231752	167077	233977	188286	232579	164043	231333	236341	211041	253937	183234
42	1-(1-Octadecenyl)-2-(docosahexaenoyl)-sn-glycero-3-phosphocholine	C48H84NO7P	817.599	0.588898	4.58434	Accurate mass, pRT	Level 2	0.572254	0.661739	0.486555	0.449969	0.938876	-0.805273	-0.595665	-1.03933	-1.1521	-0.0909938	0.000655011	0.00193713	0.000132833	0.000235634	0.502488	0.00170603	0.0120264	0.000822644	0.000266007	0.980888	1.99119	1.67669	2.20456	2.52463	0.402067	99522.2	108104	100599	92984.5	79308.7	69797.7	56079.6	45035.3	47748.9	56187.4	57823.8	52045.8	57063	53336.7	57239	63775.6	73499.1
43	1-(1-Octadecenyl)-2-(eicosatetraenoyl)-sn-glycero-3-phosphocholine	C46H84NO7P	793.599	-0.0493366	4.67275	Accurate mass, pRT	Level 2	0.635652	0.737761	0.594353	0.609391	0.915434	-0.653692	-0.438774	-0.750608	-0.71456	-0.127472	0.000379733	0.00315547	0.000171455	0.000277766	0.385325	0.00472374	0.0139823	0.00125607	0.00137011	0.943816	1.76281	1.42732	1.85711	1.94512	0.607288	466153	390644	429119	377898	435138	316953	275465	214534	253845	246885	325962	218985	290653	282379	268604	306019	321679
44	1-(9-Octadecenoyl)-sn-glycero-3-phospho-(1-sn-glycerol)	C24H47O9P	510.296	-0.36889	4.1414	Accurate mass, pRT	Level 2	0.907953	0.874697	0.842781	0.760784	0.733386	-0.13931	-0.193145	-0.24677	-0.394441	-0.447356	0.203829	0.264501	0.0382991	0.00543963	0.109573	0.604664	0.740975	0.171767	0.0305122	0.634803	0.599024	0.725632	0.90729	1.34758	1.69647	80483.8	73334.6	77436.6	78205.3	70185.5	67921	86734.7	54158.3	64953.9	72027.7	63273.2	65221.9	74100.3	74240.5	48698.1	84221.9	72369.8
45	10-Oxo-nonadecanoic acid	C19H36O3	312.267	0.245954	4.38625	Accurate mass, pRT	Level 2	0.798676	0.597313	0.529537	0.561398	0.706079	-0.324318	-0.743441	-0.917196	-0.832905	-0.502099	0.253708	0.0253828	0.0136566	0.0180809	0.0962922	0.682907	0.1266	0.0476001	0.09885	0.667645	0.860495	1.76223	1.93816	1.89703	1.58671	75643.4	72507.2	71180.5	140112	79652.8	71943.3	61054	40300.5	54551.1	83393.8	100737	68118.8	48983.9	59148.7	39561.5	62655.8	54598.8
46	1-Hexadecanoyl-2-(9-octadecenoyl)-sn-glycero-3-phosphonocholine	C42H82NO7P	743.583	0.0686243	4.83852	Accurate mass, pRT	Level 2	0.713838	0.763774	0.636692	0.767496	0.905155	-0.486331	-0.388783	-0.651332	-0.381769	-0.143764	0.000315875	0.000363455	2.33126e-05	0.00289414	0.204428	0.00457071	0.00369725	0.000590745	0.0267129	0.848933	1.51515	1.39139	1.74478	1.30841	0.745808	912749	831441	811573	883356	744296	741911	657953	473764	614233	584699	674197	511040	679140	674653	607056	639380	589989
47	1-Hexadecanoyl-sn-glycero-3-phospho-(1-sn-glycerol)	C22H45O9P	484.28	-0.0151324	4.15757	Accurate mass, pRT	Level 2	0.808264	0.766244	0.769769	0.801931	0.679129	-0.307101	-0.384124	-0.377502	-0.318449	-0.558242	0.0205258	0.0330914	0.00408422	0.0156525	0.0059569	0.151645	0.204056	0.0256368	0.120096	0.098438	1.05091	1.18371	1.2219	1.12678	1.96405	67981.9	62397.9	63644.7	77888.8	71514.3	54382.8	63149.9	41019.8	50546.3	60887.8	53321.3	52610.7	56475.4	52201.4	43896.3	66140.9	56337.8
48	1-O-(1-Hexadecenyl)-2-(docosahexaenoyl)-sn-glycero-3-phosphoethanolamine	C43H74NO7P	747.52	-0.184309	4.51224	Accurate mass, pRT	Level 2	0.386794	0.38243	0.298961	0.522343	0.810939	-1.37036	-1.38673	-1.74197	-0.936931	-0.302335	2.29502e-05	5.97881e-05	7.51544e-05	0.000988219	0.0324189	0.000215876	0.000149266	4.32916e-05	0.011222	0.358458	2.67123	2.75337	2.94345	2.18972	1.28349	375062	408943	384439	366171	489681	311128	175551	106592	143197	135563	209682	132743	137806	148090	134245	192010	144830
49	1-O-(1-Tetradecenyl)-2-(9-octadecenoyl)-sn-glycerol	C35H66O4	550.496	0.60822	4.38901	Accurate mass, pRT	Level 2	0.813286	0.560842	0.429739	0.505604	0.888805	-0.298166	-0.834334	-1.21847	-0.983921	-0.170061	0.302814	0.0106727	0.00311792	0.00600419	0.523173	0.724455	0.0636046	0.010626	0.0391215	0.986453	0.839736	1.91131	2.3317	2.13389	0.645058	108192	80271	103584	172058	111269	94474.6	73588.2	41341.5	72431.2	122104	133888	101425	57440.6	77400.4	48911.4	73957.4	76136.2
50	1-Octadecanoyl-2-(9-octadecenoyl)-sn-glycero-3-phosphocholine	C44H86NO8P	787.61	0.508544	5.98358	Accurate mass, pRT	Level 2	1.17847	1.84443	1.60281	1.64249	1.25628	0.236921	0.883171	0.680604	0.715884	0.329154	0.329517	0.016292	0.0102035	0.007691	0.173466	0.735922	0.118051	0.0466914	0.0354649	0.789313	0.816202	1.95417	1.67554	1.86874	1.325	82490.5	74064.7	118443	118579	181641	73008	139993	102879	128418	148959	114834	128833	208333	155480	153137	320149	172560
51	1-Octadecanoyl-sn-glycero-3-phospho-(1-sn-glycerol)	C24H49O9P	512.312	1.18455	4.14516	Accurate mass, pRT	Level 2	0.805295	0.773439	0.736641	0.629091	0.584838	-0.312411	-0.37064	-0.440966	-0.668659	-0.773892	0.0120321	0.0112389	0.00129673	0.000462056	0.00289879	0.0914778	0.0821637	0.0124909	0.00467354	0.0308691	1.10064	1.23616	1.34832	1.85985	2.42565	21775.5	20931.2	17059.2	21877.5	20072.9	19099.8	18677.9	13228.8	13588.7	15640.8	18929.5	17226.8	16167.2	14751	13808.6	19732	17582
52	1-Tetradecyl-2-hexadecanoyl-sn-glycero-3-phosphocholine	C38H78NO7P	691.552	0.222624	4.7749	Accurate mass, pRT	Level 2	0.772648	0.781736	0.674009	0.674646	1.00037	-0.372116	-0.355247	-0.569161	-0.567797	0.000536788	0.0155709	0.0162964	0.00191735	0.00232519	0.996482	0.111524	0.110106	0.0126251	0.0230056	0.999125	1.19433	1.19098	1.55259	1.63956	0.0144043	398400	383351	341095	490614	344342	338697	319004	258198	344166	283096	329731	240191	331362	336801	289313	315633	270422
53	2 -(Butylamido)-4-hydroxybutanoic acid	C8H15NO4	189.1	0.132825	5.30857	Accurate mass, pRT	Level 2	83.256	69.5858	88.3788	37.717	88.5383	6.37948	6.12072	6.46563	5.23714	6.46823	1.12218e-07	3.09867e-05	2.2323e-05	7.29848e-11	0.000269892	1.62157e-09	1.33669e-05	6.48223e-06	5.278e-12	0.000255488	5.92384	5.89151	5.73597	5.54637	7.50117	4821.21	6992.95	5147.07	6473.86	11060.7	6796.41	595797	560412	594157	566514	603307	517639	514083	529441	479723	570661	440031
54	2,6-Nonadienoic acid	C9H14O2	154.099	0.335677	4.51806	Accurate mass, pRT	Level 2	1.30813	1.0113	1.25735	1.2586	1.00164	0.387504	0.0162114	0.330388	0.331821	0.00235877	0.00627962	0.948327	0.0413439	0.0638435	0.992	0.040633	0.997028	0.222911	0.329937	0.997956	1.28241	0.13559	0.985387	1.02462	0.199436	5499.37	7174.75	4626.95	4921.87	5934.5	6940.37	7968.37	8000.03	8491.19	7285.55	7152.7	7014.61	6785.67	5382.1	6150.32	9456.74	4750.85
55	2-Methoxy-5-hexadecenoic acid	C17H32O3	284.235	0.359371	4.33644	Accurate mass, pRT	Level 2	0.745514	0.638933	0.640501	0.626175	0.728433	-0.423692	-0.646263	-0.642728	-0.675363	-0.457133	0.0491205	0.00679965	0.00670326	0.0164836	0.0264667	0.280255	0.0505682	0.0358466	0.123871	0.300502	1.18639	1.68081	1.60326	1.69092	1.64178	13169.8	15643	15532.9	22665.3	14452.3	14666	13325.5	7231.12	9683.23	13390.3	15021.5	13014.2	10875.8	12178	6620.25	12033.6	10514.1
56	4,7-Dioxo-octanoic acid	C8H12O4	172.074	0.0883812	5.6728	Accurate mass, pRT	Level 2	1.738	1.75085	1.48277	2.02533	0.660843	0.79743	0.808055	0.568297	1.01816	-0.59762	0.00365754	0.00570968	0.0263201	0.00626026	0.019753	0.0214697	0.0324591	0.125358	0.0245414	0.276979	1.84988	1.89053	1.31404	2.2277	1.91855	19092.6	30304.3	32321.6	30742.6	24537.9	22781.4	53895.7	29241.8	52381.6	55143.6	48472.6	38563.4	51348.5	58063.4	31374.3	59135.7	42398.6
57	9-Amino-nonanoic acid	C9H19NO2	173.141	-0.626377	8.22521	Accurate mass, pRT	Level 2	0.864456	1.21915	0.417808	0.746125	0.479068	-0.210136	0.285879	-1.25909	-0.422511	-1.0617	0.20921	0.283125	0.00631758	0.181276	0.00258808	0.630934	0.77478	0.0325955	0.617953	0.0513173	0.683088	0.694623	1.63472	0.639518	2.49654	1671.88	2083.07	1954.26	2538.22	2026.66	1530.99	1249.37	1601.06	2211.92	1854.08	1815.22	1473.34	1774.05	2566.78	1936.89	3984.65	2298.79
58	Ceramide	C40H77NO3	619.59	-0.139686	4.59685	Accurate mass, pRT	Level 2	0.73803	0.735842	0.548416	0.541826	0.791735	-0.438248	-0.442532	-0.866659	-0.8841	-0.33691	0.0151328	0.0220163	0.000830959	0.000888178	0.037437	0.0719397	0.164652	0.00409191	0.00362168	0.323212	1.31269	1.2906	1.96879	2.14365	1.35637	12268.1	10820.6	15311.2	13523.6	14422.4	18230.9	10719.6	8626.87	10599.5	10207.2	11553.2	10713.8	9110.32	12893.9	11999	11813	8905.6
59	Cholest-trien-3-ol	C27H42O	382.324	0.460036	5.83101	Accurate mass, pRT	Level 2	0.61749	0.638562	0.966448	0.720341	0.662858	-0.695513	-0.647102	-0.0492356	-0.473247	-0.593229	0.00127192	0.00149497	0.690432	0.00786159	0.0022795	0.0139202	0.0102651	0.999714	0.0640964	0.0280876	1.78317	1.76227	0.154952	1.42259	2.07316	19548	15090.7	18874.7	20936.8	24892.3	19028.4	9723.36	11493.6	12637.5	13000.5	16613.2	9624.67	12338.1	13038	10235.8	15161.9	13313.4
60	Eicosanoic acid	C20H40O2	312.303	0.327115	4.1788	Accurate mass, pRT	Level 2	0.657726	0.764958	0.773637	0.790079	0.951338	-0.604442	-0.386548	-0.370271	-0.339932	-0.0719694	0.00900993	0.0134994	0.0737747	0.119637	0.748733	0.0259678	0.04921	0.259126	0.433521	0.989519	1.65621	1.31331	1.11892	1.15649	0.535693	76351.1	75843.6	73304.7	75167	72103.5	70043	75130	47209.1	51872.8	31143.2	48530.1	37364.1	76342.9	44718.9	61566.2	48310.3	57757
61	Eicosapentaenoic acid	C20H30O2	302.225	0.259585	4.45932	Accurate mass, pRT	Level 2	1.60575	2.24895	1.99154	2.17784	2.05023	0.683247	1.16925	0.993881	1.1229	1.03579	0.00461469	0.00232607	0.00405532	0.00320811	0.0169868	0.0336614	0.00882482	0.0146454	0.0118742	0.143318	1.71117	2.41553	2.06094	2.35699	2.55354	10141.9	8893.23	9328.71	12766.3	7905.27	12960.1	20160.8	20609.5	17028	12990.4	12640.3	16120.2	22680.7	22922	19769.7	34077.9	23849.7
62	Glycero-3-Phosphocholine	C8H20NO6P	257.103	0.447703	10.3097	Accurate mass, RT	Level 1	0.933372	0.987495	0.88523	0.922704	0.85615	-0.0994766	-0.0181544	-0.175875	-0.11606	-0.224065	0.196857	0.787035	0.0549684	0.0186998	0.00243023	0.598095	0.986928	0.213579	0.136557	0.0472361	0.494665	0.1183	0.736244	0.668786	1.24311	102556944	97805728	104028456	104311168	92503360	104917352	110821160	99228920	92758696	83923128	96443808	82562248	88985440	98682496	95538264	118243160	100732856
63	N-(2-Hydroxypentadecanoyl)-phytosphingosine	C33H67NO5	557.502	0.422679	4.37769	Accurate mass, pRT	Level 2	0.530114	0.433196	0.23887	0.434814	0.688141	-0.915625	-1.20691	-2.0657	-1.20153	-0.539225	0.00975407	0.003686	0.00121068	0.00369345	0.0497688	0.0691894	0.0175383	0.00160962	0.0167478	0.43208	1.97936	2.4391	3.16185	2.4701	1.72998	57870.9	60815	54808.4	103077	61051.2	51986.8	30602	17134.2	29238.2	36409.7	53313	39840.4	29668.7	32412.5	20808.3	38831.7	28732.5
64	N-(Hexadecanoyl)-sphing-4-enine	C34H67NO3	537.512	0.0400767	4.55519	Accurate mass, pRT	Level 2	0.789906	0.761121	0.52011	0.576464	0.9224	-0.340248	-0.393803	-0.943111	-0.794697	-0.116535	0.0827862	0.0590105	0.0027249	0.00693133	0.500633	0.326344	0.286895	0.0119031	0.0169239	0.980611	0.965573	1.10926	2.00926	1.95546	0.383788	210019	150101	206229	269293	194950	293380	172479	164362	164492	178280	202092	164108	148386	161188	208290	170204	177076
65	N-(Hexadecanoyl)-sphing-4-enine-1-phosphocholine	C39H79N2O6P	702.568	-0.0732437	4.77418	Accurate mass, pRT	Level 2	0.709516	0.810718	0.683949	0.812815	0.831636	-0.495092	-0.302729	-0.548038	-0.299001	-0.265976	0.00240949	0.0416208	0.00249084	0.0248583	0.0384317	0.0218276	0.262618	0.0225657	0.163099	0.403354	1.46944	1.02521	1.47255	1.05858	1.17735	2.3636e+06	2.20593e+06	2.30183e+06	2.58865e+06	1.75546e+06	1.92234e+06	1.41585e+06	1.75611e+06	1.63058e+06	1.43887e+06	1.82402e+06	1.25607e+06	2.28955e+06	1519679	1.56946e+06	2.0076e+06	1.54588e+06
66	N-(Octadecanoyl)-sphing-4-enine	C36H71NO3	565.543	0.134199	4.59933	Accurate mass, pRT	Level 2	0.844152	0.783148	0.583675	0.631937	1.05194	-0.244426	-0.352643	-0.776762	-0.662148	0.073046	0.0914945	0.0273724	0.000462903	0.000917758	0.589073	0.408874	0.193387	0.00203962	0.00982321	0.989519	0.806983	1.09308	1.86644	1.79838	0.331253	14373.2	9629.32	15037.8	13634.9	13135.8	15173.2	9864.3	9101.94	10463	13184.3	13541.2	12208.2	10832.3	10884.4	11088.2	11856.5	11879.2
67	N-Hexadecanoyl-1-glucosyl-sphing-4-enine	C40H77NO8	699.566	0.948366	4.78804	Accurate mass, pRT	Level 2	0.759092	0.867208	0.62793	0.702507	1.06148	-0.397652	-0.205551	-0.671324	-0.509415	0.086074	0.0649017	0.23353	0.00498718	0.0169246	0.641504	0.332055	0.725433	0.0366945	0.123015	0.989519	1.08745	0.612379	1.55693	1.37209	0.287599	62314.9	67356.4	58114.4	56451.7	60172.4	35087.8	41370.2	27720.4	47407.9	49130.7	59426.1	32654.7	64565.8	50975.5	37056.1	50322.7	43469.1
68	PC: 1-(Eicosatetraenoyl)-2-(octadecadienyl)-sn-glycero-3-phosphocholine	C46H82NO7P	791.583	-0.1323	4.62306	Accurate mass, pRT	Level 2	0.661354	0.759304	0.55856	0.53926	0.975352	-0.596506	-0.397251	-0.840216	-0.890947	-0.0360048	0.000269126	0.0021755	2.97834e-05	2.9603e-05	0.791108	0.00388514	0.0202841	0.00056055	0.000199615	0.990721	1.687	1.34063	1.98543	2.21416	0.224548	636384	555847	621896	547665	593412	456887	407385	332882	358098	383272	463079	311883	382101	460933	377526	486011	441351
69	PC: 1,2-Dimeadoyl-rac-glycero-3-phosphocholine	C48H84NO8P	833.593	-0.00971259	4.64818	Accurate mass, pRT	Level 2	0.662376	0.820044	0.67787	0.692049	1.02204	-0.594279	-0.286227	-0.560919	-0.531054	0.0314513	0.000496327	0.000906756	1.2723e-05	0.000319188	0.78799	0.00373356	0.00882482	0.000329003	0.00358415	0.990721	1.69968	1.1708	1.63131	1.64254	0.0828116	230583	196083	204598	206860	205315	184277	140688	116774	132685	123524	184886	114652	165791	169879	149050	176043	171885
70	PC: 1-Arachidonyl-2-myristoleoyl-sn-glycero-3-phosphocholine	C42H82NO8P	759.578	-0.168945	4.88352	Accurate mass, pRT	Level 2	0.738392	0.811004	0.689521	0.816157	0.882517	-0.437542	-0.30222	-0.536334	-0.293081	-0.180305	0.00116978	0.00534161	0.000205827	0.0124525	0.112913	0.014035	0.0459339	0.00213264	0.100818	0.72252	1.40545	1.14245	1.55809	1.0889	0.893468	11819524	10373522	9697385	10528400	9076496	9071386	8621515	6.19455e+06	7567406	7.24588e+06	8513573	6.57903e+06	8971176	8579875	7444262	8966013	7426661
71	PC: 1-Arachidonyl-2-palmitoleoyl-sn-glycero-3-phosphocholine	C44H86NO8P	787.609	0.370629	4.83526	Accurate mass, pRT	Level 2	0.780184	0.851781	0.767042	0.844006	0.919683	-0.358113	-0.231446	-0.382623	-0.244674	-0.120792	0.00825146	0.0415092	0.00335696	0.0407628	0.187579	0.0724883	0.261076	0.0260915	0.251666	0.83699	1.18858	0.882678	1.22762	0.91102	0.633023	1.19018e+06	1.17777e+06	1.1553e+06	1114278	959061	891666	984719	690981	972226	792549	894926	726635	1.11531e+06	964765	824164	810244	900388
72	PC: 1-Hexadecanoyl-2-(1-octadecenyl)-sn-glycero-3-phosphocholine	C42H84NO7P	745.599	-0.0188284	4.87505	Accurate mass, pRT	Level 2	0.744755	0.805377	0.656991	0.796304	0.910677	-0.425162	-0.312264	-0.606055	-0.328609	-0.134989	0.00361741	0.00946057	0.000312845	0.0138547	0.22772	0.0362886	0.0661692	0.00283149	0.109662	0.874621	1.33732	1.12786	1.64445	1.1374	0.665821	2.51048e+06	2474260	2382587	2245047	2.0184e+06	1.82257e+06	1947214	1.39769e+06	1.7447e+06	1572133	1.95076e+06	1.40695e+06	1.98886e+06	1.90429e+06	1.7677e+06	1915568	1569446
73	PC: 1-Linoleoyl-2-eicosenoyl-sn-glycero-3-phosphocholine	C46H86NO8P	811.609	0.307217	4.82598	Accurate mass, pRT	Level 2	0.783278	0.920476	0.874274	0.86255	1.00908	-0.352404	-0.119548	-0.193843	-0.213319	0.0130471	0.0027645	0.371745	0.090008	0.0651985	0.918606	0.0270026	0.840525	0.40414	0.337899	0.993558	1.23526	0.492639	0.731976	0.835066	0.00765445	161071	123330	149089	135140	136274	125647	116020	100761	111867	105336	124293	92277.1	158284	130449	121844	152285	102302
74	PC: 1-Linoleoyl-2-oleoyl-sn-glycero-3-phosphocholine	C44H82NO8P	783.579	0.906931	4.66823	Accurate mass, pRT	Level 2	0.693515	0.823177	0.700746	0.650549	0.9372	-0.528002	-0.280725	-0.513037	-0.620269	-0.0935717	0.00184727	0.0270396	0.00213594	0.00108563	0.465785	0.0108359	0.135014	0.0149866	0.0130797	0.972628	1.54664	1.01295	1.44902	1.71346	0.438535	769207	665296	696472	608604	638595	496074	486899	389903	443466	483588	491127	391864	558260	477200	518544	556538	521199
75	PC: 1-Meadoyl-2-arachidonoyl-sn-glycero-3-phosphocholine	C48H82NO8P	831.578	0.174152	4.64467	Accurate mass, pRT	Level 2	0.644165	0.729542	0.609116	0.526125	1.00831	-0.634499	-0.454938	-0.715211	-0.926523	0.0119415	0.00089583	0.0068277	0.000982713	0.000318308	0.950076	0.00390736	0.0649145	0.0107847	0.000388632	0.99596	1.74451	1.36133	1.74518	2.25717	0.0747569	185665	182996	186484	144081	146684	137032	112200	105723	97770.5	112880	115903	88699.7	120608	122786	126006	140085	77712.9
76	PC: 1-Myristoleoyl-2-oleoyl-sn-glycero-3-phosphocholine	C40H76NO8P	729.531	0.378845	4.62043	Accurate mass, pRT	Level 2	0.63417	0.827009	0.641094	0.693222	0.889683	-0.657059	-0.274025	-0.641393	-0.52861	-0.168637	0.000135279	0.0229295	0.000691762	0.005872	0.291288	0.00223728	0.172332	0.00739992	0.0435016	0.905536	1.78659	1.00073	1.66121	1.54858	0.802025	292890	283563	266907	271395	215325	238559	190433	154792	197826	143836	173484	134412	254542	174358	232670	230467	192741
77	PC: 1-Myristoleoyl-2-stearoyl-sn-glycero-3-phosphocholine	C40H78NO8P	731.547	0.0517793	4.61746	Accurate mass, pRT	Level 2	0.644193	0.800377	0.620842	0.707889	0.826333	-0.634436	-0.321249	-0.687703	-0.498404	-0.275205	0.00013709	0.00552655	0.000107887	0.000912328	0.0354815	0.00139756	0.0402658	0.000641325	0.0118999	0.398581	1.77476	1.18665	1.7991	1.55789	1.24365	6638609	5626553	5465102	5712521	4.96177e+06	4.93201e+06	3.91845e+06	3.4298e+06	4116166	3.24685e+06	3.73073e+06	3.03317e+06	5044000	3.95301e+06	4257224	4621633	4.38025e+06
78	PC: 1-Nervonoyl-2-myristoleoyl-sn-glycero-3-phosphocholine	C46H88NO8P	813.625	0.4428	4.8559	Accurate mass, pRT	Level 2	0.754269	0.827114	0.702331	0.808979	0.908824	-0.406849	-0.273842	-0.509778	-0.305825	-0.137927	0.00339461	0.0189219	0.000870996	0.010249	0.283697	0.0346141	0.148169	0.00202261	0.0824405	0.905536	1.30626	1.01242	1.51596	1.12046	0.672787	175259	182542	183589	172400	151526	135872	138585	108451	145427	121670	139393	101640	161571	129045	125934	154752	121418
79	PC: 1-Oleoyl-2-palmitoleoyl-sn-glycero-3-phosphocholine	C42H80NO8P	757.562	-0.0147349	4.63393	Accurate mass, pRT	Level 2	0.64938	0.804008	0.600135	0.665542	0.862719	-0.622865	-0.314718	-0.73664	-0.587399	-0.213038	9.92182e-05	0.00447302	3.32451e-05	0.000254372	0.0722187	0.000813184	0.0375759	0.000481581	0.00437827	0.577212	1.76863	1.17084	1.86252	1.72627	1.02459	2.56025e+06	2215853	2.29232e+06	2.10323e+06	2.06995e+06	1.88277e+06	1.47373e+06	1.33071e+06	1588236	1.37925e+06	1.53757e+06	1.2132e+06	1.91152e+06	1.48632e+06	1689388	1.8626e+06	1800208
80	PC: 1-Oleoyl-2-vaccenoyl-sn-glycero-3-phosphocholine	C44H84NO8P	785.594	0.068479	4.82668	Accurate mass, pRT	Level 2	0.711382	0.751433	0.642374	0.765237	0.878258	-0.491304	-0.412285	-0.638514	-0.386021	-0.187283	0.000419412	0.000290885	2.04353e-05	0.00158384	0.0922201	0.00559587	0.00354183	0.000490132	0.0178885	0.64814	1.51597	1.43567	1.73514	1.33944	0.936059	2851439	2.63609e+06	2.55594e+06	2403700	2.5198e+06	2.19625e+06	2039388	1.45624e+06	2.01075e+06	1.75052e+06	2.00538e+06	1.52456e+06	1.88753e+06	1.80094e+06	1.85459e+06	2.18817e+06	1.75607e+06
81	PC: 1-Palmitoleoyl-2-adrenoyl-sn-glycero-3-phosphocholine	C46H82NO8P	807.578	-0.341172	4.60664	Accurate mass, pRT	Level 2	0.677489	0.795212	0.679174	0.614208	0.967241	-0.561731	-0.330588	-0.558148	-0.7032	-0.048053	0.000319694	0.00417313	0.000192079	5.20344e-05	0.665527	0.00478494	0.042529	0.0027603	0.000279765	0.989519	1.62877	1.19955	1.57823	1.96617	0.279957	783379	718070	704499	587135	627015	673545	455483	517541	474692	409218	558790	357674	493206	475455	644899	526588	546131
82	PC: 1-Palmitoleoyl-2-myristoyl-sn-glycero-3-phosphocholine	C38H74NO8P	703.515	-0.0673054	4.63599	Accurate mass, pRT	Level 2	0.661701	0.825142	0.579404	0.735338	0.841164	-0.595749	-0.277285	-0.787359	-0.443521	-0.249541	0.00149059	0.0433197	0.000105068	0.0119762	0.114796	0.0168571	0.268855	0.00125607	0.0922219	0.722359	1.62545	0.973483	1.89728	1.36875	1.08838	424745	389124	376369	374020	318296	298918	286467	266139	294896	170048	234853	191079	372326	252467	320262	330782	257449
83	PC: 1-Palmitoleoyl-2-osbondoyl-sn-glycero-3-phosphocholine	C46H80NO8P	805.562	-0.176976	4.55824	Accurate mass, pRT	Level 2	0.717416	0.843877	0.713238	0.582985	1.05988	-0.479119	-0.244895	-0.487544	-0.778469	0.0838996	0.0097171	0.0829157	0.0124137	0.00101644	0.657986	0.0745492	0.372711	0.0841496	0.00524137	0.989519	1.3736	0.836055	1.32676	1.99331	0.257383	843777	700754	804272	600986	674110	527560	590778	482175	479531	451300	598368	376168	555382	537512	533497	669095	610279
84	PC: 1-Tetradecanoyl-2-(1-hexadecenyl)-sn-glycero-3-phosphocholine	C38H76NO7P	689.536	0.284006	4.72764	Accurate mass, pRT	Level 2	0.744666	0.757779	0.673371	0.628775	0.923558	-0.425335	-0.400151	-0.570526	-0.669384	-0.114725	0.000297177	0.0019215	7.12997e-05	4.97076e-05	0.237994	0.00455107	0.0205488	0.00130782	0.00100022	0.87659	1.4181	1.3672	1.6167	1.88579	0.640562	208457	189163	190521	229354	202953	183965	168499	147448	155920	143951	159067	122000	194055	130850	148215	155651	145971
85	PC: 1-Vaccenoyl-2-linolenoyl-sn-glycero-3-phosphocholine	C44H80NO8P	781.561	-1.18898	4.69093	Accurate mass, pRT	Level 2	0.643342	0.718555	0.574118	0.626141	0.902076	-0.636342	-0.476829	-0.80058	-0.675439	-0.148679	0.010561	0.0371087	0.00422465	0.00805175	0.399878	0.0716113	0.234005	0.0271723	0.0392258	0.94861	1.6344	1.33007	1.83182	1.78446	0.578208	1403441	1185042	1.18619e+06	1191196	1.22235e+06	1.96462e+06	805104	1.21263e+06	880272	793298	898587	655179	949555	957697	1.38255e+06	917373	666388
86	PC: 1-Vaccenoyl-2-meadoyl-sn-glycero-3-phosphocholine	C46H84NO8P	809.593	-0.00734571	4.71449	Accurate mass, pRT	Level 2	0.768597	0.854241	0.788158	0.877159	1.04261	-0.379701	-0.227284	-0.343444	-0.189089	0.0601949	0.000542147	0.00599399	0.000647833	0.0209929	0.566213	0.00739553	0.0333439	0.00511436	0.149725	0.989519	1.33115	1.00407	1.22528	0.852501	0.271392	345086	297012	295675	267982	304736	293223	228281	256969	209924	224577	260244	206334	249845	258309	277093	258723	252961
87	PC: Dimyristoyl phosphatidylcholine	C36H72NO8P	677.5	-0.0542944	4.68506	Accurate mass, pRT	Level 2	0.63798	0.809151	0.559414	0.760578	0.868094	-0.648416	-0.30552	-0.838012	-0.394831	-0.204077	0.0011175	0.0327929	0.000203677	0.0257435	0.375785	0.0131772	0.215067	0.00235906	0.175397	0.932998	1.70912	1.02416	1.94107	1.22573	0.895527	371048	348678	333081	374704	247745	301416	269688	228895	239904	171128	190126	161337	309692	241167	263637	315332	218569
88	PC: Dipentadecanoyl phosphatidylcholine	C38H76NO8P	705.531	-0.0119685	4.67338	Accurate mass, pRT	Level 2	0.728317	0.865248	0.675483	0.702596	0.983029	-0.457361	-0.208814	-0.566009	-0.509232	-0.0246943	0.00590343	0.123655	0.00218588	0.00411788	0.847195	0.0387798	0.525773	0.012985	0.0353893	0.992543	1.38844	0.746206	1.53797	1.52431	0.107094	2.1228e+06	1.8629e+06	1606994	2195656	1.55834e+06	1.59164e+06	1.4273e+06	1.30032e+06	1.53166e+06	1.18003e+06	1.41306e+06	1114210	1.93384e+06	1.35762e+06	1540592	1.6779e+06	1.36585e+06
89	PE: 1,2-Dimeadoyl-glycero-3-phosphoethanolamine	C45H78NO8P	791.547	0.489777	4.64077	Accurate mass, pRT	Level 2	0.529117	0.574545	0.483267	0.595317	0.814643	-0.918341	-0.799509	-1.04911	-0.748269	-0.295759	0.000756496	0.00203459	0.000596056	0.00218952	0.0642136	0.0060352	0.00626837	0.00171121	0.0206722	0.48628	2.07735	1.96222	2.17941	1.868	1.13424	156452	130388	146845	131348	155854	87975.5	70589.4	56169.5	61206.9	70434.8	101285	68297.8	74673.8	76168.5	68608.7	91583.1	77449.4
90	PE: 1-Docosahexaenoyl-2-octadecadienyl-sn-glycero-3-phosphoethanolamine	C45H76NO7P	773.536	-0.421333	4.44318	Accurate mass, pRT	Level 2	0.394386	0.389024	0.404123	0.500685	0.804843	-1.34232	-1.36207	-1.30713	-0.998026	-0.31322	2.8753e-06	8.0368e-06	4.63095e-06	0.00139064	0.00804703	5.30841e-05	4.60813e-05	0.000186039	0.00944093	0.0835386	2.65945	2.73856	2.51367	2.24527	1.44113	54189.9	58844.1	45884.7	56407.1	63231.6	48563.9	23837.8	19036.6	20050.7	20848.9	29426.5	15811.8	16831	22191.2	22989.1	18807.7	25212.7
91	PE: 1-Docosatetraenoyl-2-octadecadienyl-sn-glycero-3-phosphoethanolamine	C45H80NO7P	777.568	1.48565	4.71379	Accurate mass, pRT	Level 2	0.826624	0.802561	0.708864	0.815611	0.816217	-0.274697	-0.317316	-0.496419	-0.294047	-0.292975	0.0593381	0.037464	0.00213905	0.0120586	0.120697	0.307158	0.232494	0.019373	0.0942842	0.719249	0.957143	1.0506	1.42191	1.09465	1.21255	28722	22953.2	32000.5	28824.8	27356.2	25310.5	20255.1	18861.4	19580.1	22189	30533.8	25111.7	21692.8	24630.4	27079.4	22452.9	22834.3
92	PE: 1-Eicosatetraenoyl-2-octadecadienyl-sn-glycero-3-phosphoethanolamine	C43H76NO7P	749.536	0.165551	4.58054	Accurate mass, pRT	Level 2	0.437317	0.461159	0.401082	0.569608	0.821529	-1.19325	-1.11666	-1.31803	-0.811958	-0.283616	0.000301549	0.000347295	0.000346848	0.00184361	0.0764708	0.00106007	0.00189786	0.000527699	0.0204122	0.564833	2.46297	2.40435	2.51838	1.99227	1.15715	321995	303764	339276	299608	436026	253537	143525	105521	132083	144910	188158	140411	103368	159878	145242	184868	174985
93	PE: 1-Myristoleoyl-2-arachidonyl-sn-glycero-3-phosphoethanolamine	C39H76NO8P	717.531	0.122091	4.64299	Accurate mass, pRT	Level 2	0.697084	0.81573	0.606967	0.702174	0.920402	-0.520595	-0.293836	-0.720309	-0.510099	-0.119664	0.0068906	0.053007	0.00166118	0.00777741	0.392781	0.0400633	0.245513	0.00863305	0.0533384	0.945371	1.49319	0.9979	1.76537	1.50444	0.514386	441492	303856	335806	326665	326352	262459	238524	221164	225335	217656	288200	200939	281659	245068	272194	304355	261078
94	PE: 1-Myristoleoyl-2-lignoceroyl-sn-glycero-3-phosphoethanolamine	C43H84NO8P	773.594	0.48109	4.85727	Accurate mass, pRT	Level 2	0.743279	0.780601	0.71926	0.779354	0.869761	-0.428025	-0.357344	-0.475415	-0.359649	-0.201309	0.00208683	0.0019846	0.000278234	0.00447698	0.0812171	0.0207466	0.0239377	0.00380953	0.0408114	0.608377	1.37111	1.27485	1.44652	1.26509	0.983894	333437	327367	290132	314425	286700	260132	257346	192877	264471	206040	245298	180933	279700	223227	219477	259180	209619
95	PE: 1-Myristoyl-2-oleoyl-sn-glycero-3-phosphoethanolamine	C37H72NO8P	689.5	0.0990176	4.60798	Accurate mass, pRT	Level 2	0.586019	0.573301	0.498181	0.555544	0.878078	-0.77098	-0.802634	-1.00526	-0.848028	-0.187579	0.0064205	0.00570477	0.00346451	0.00474691	0.313752	0.0400633	0.0276913	0.00631913	0.020164	0.919761	1.82496	1.92076	2.11971	2.0167	0.673332	81405.8	63861.1	62769.2	103815	77576.7	54072.7	42305.4	31952.1	41123.9	45461.5	60665.4	38391.4	37847	41967.7	33334.9	50902.1	39505.3
96	PE: 1-Nervonoyl-2-myristoleoyl-sn-glycero-3-phosphoethanolamine	C43H82NO8P	771.578	0.0872815	4.68097	Accurate mass, pRT	Level 2	0.679454	0.771772	0.608128	0.675562	0.93025	-0.557551	-0.373754	-0.717552	-0.56584	-0.10431	0.00030578	0.00128501	9.74016e-08	0.000168411	0.333879	0.000573767	0.00453228	5.02194e-06	0.000361983	0.922016	1.66844	1.35205	1.88811	1.74777	0.605622	239300	237937	238591	230410	223377	222157	176167	134078	163915	156644	187711	127132	196344	170908	147217	197684	162265
97	PE: 1-Octadecanoyl-2-tetradecanoyl-sn-glycero-3-phosphoethanolamine	C37H74NO8P	691.515	0.115647	4.7146	Accurate mass, pRT	Level 2	0.69146	0.850618	0.636391	0.701204	0.876845	-0.532282	-0.233417	-0.652014	-0.512093	-0.189607	0.00362596	0.118489	0.00220762	0.00398962	0.27457	0.0323595	0.517378	0.0204748	0.0323179	0.900949	1.50452	0.798727	1.63879	1.52555	0.81564	110286	99864.2	121854	111285	83596.5	82579.6	81036.9	62694.9	84438.7	63719.7	75378.6	54151.8	96348.9	72486.5	75881.4	109109	73774.8
98	PE: 1-Octadecatrienoyl-2-octadecadienyl-sn-glycero-3-phosphoethanolamine	C41H74NO7P	723.52	-0.0940753	4.55961	Accurate mass, pRT	Level 2	0.453335	0.510419	0.355883	0.525001	0.800802	-1.14135	-0.970246	-1.49052	-0.929607	-0.320483	4.37013e-05	0.000103026	4.44523e-05	0.000181201	0.0291497	0.000149886	0.000376887	4.56506e-05	0.00323426	0.358458	2.44495	2.27941	2.71902	2.21184	1.35826	416246	375311	427970	412980	524567	361082	191875	157513	183129	179193	239198	190660	238758	200311	177628	233939	233898
99	PE: 1-Oleoyl-2-stearoyl-sn-glycero-3-phosphoethanolamine	C41H80NO8P	745.563	0.47384	4.73608	Accurate mass, pRT	Level 2	0.702978	0.845285	0.65121	0.745095	0.949453	-0.50845	-0.242491	-0.618805	-0.424503	-0.0748317	0.000618234	0.027536	0.000201469	0.00193495	0.531412	0.00472374	0.187014	0.00173601	0.0196261	0.988556	1.55526	0.940449	1.67809	1.40839	0.396263	982943	837058	792940	737033	901805	740126	619937	499129	612718	601583	647319	528511	792065	663351	630734	797552	661795
100	PE: 1-Oleoyl-2-vaccenoyl-sn-glycero-3-phosphoethanolamine	C41H78NO8P	743.547	0.69232	4.67347	Accurate mass, pRT	Level 2	0.685542	0.815244	0.642646	0.74192	0.907041	-0.544684	-0.294696	-0.637905	-0.430664	-0.14076	0.00065491	0.00980513	0.000172529	0.00618491	0.18163	0.008685	0.0662817	0.00161541	0.0547745	0.835464	1.5934	1.09752	1.69851	1.34771	0.707364	184412	157463	181307	175290	155809	134113	115142	103066	103566	109479	146845	99488.1	149910	135396	126754	144075	123252
101	PE: 1-Palmitoleoyl-2-osbondoyl-sn-glycero-3-phosphoethanolamine	C43H74NO8P	763.516	0.937035	4.54896	Accurate mass, pRT	Level 2	0.425469	0.508809	0.374033	0.579421	0.862259	-1.23287	-0.974804	-1.41876	-0.787316	-0.213807	0.000164093	0.000814227	0.000335502	0.00217052	0.174248	0.000870256	0.00165552	0.000255689	0.0239294	0.82305	2.49815	2.24948	2.62716	1.94695	0.879025	74936.5	76129.4	77159.5	81980.9	101830	57889.4	37207.2	23487.6	39812	27563.2	41917.1	29951.6	37698.3	41576.2	33909.5	41034.7	44959.9
102	PG: 1-Docosahexaenoyl-2-docosahexaenoyl-sn-glycero-3-phosphoglycerol	C50H75O10P	866.51	0.151711	4.00139	Accurate mass, pRT	Level 2	1.11561	0.927839	1.48381	0.957982	0.826554	0.157834	-0.108054	0.56931	-0.0619301	-0.274819	0.240135	0.546424	0.00695383	0.700954	0.179033	0.661896	0.92892	0.0444409	0.981422	0.829783	0.605162	0.382522	1.48097	0.219685	1.08208	38970.9	27840.3	39886.3	25994.6	29112.3	29480.9	38002.1	39511.4	36218.3	31648.7	38209	29810.5	31735.5	35626.2	23629.6	36486.5	30570.8
103	PS: 1-dodecanoyl-2-pentadecanoyl-glycero-3-phosphoserine	C33H64NO10P	665.427	0.166592	4.35868	Accurate mass, pRT	Level 2	0.468559	0.511156	0.0910502	0.552149	0.826166	-1.0937	-0.968163	-3.45719	-0.856872	-0.275497	0.00904564	0.013664	0.000667689	0.0212197	0.358905	0.0488111	0.0621532	0.00144523	0.130569	0.928807	2.12545	1.99084	3.15181	1.83858	0.808557	39446.5	37358.1	37153.7	23622.7	50267.8	18854.6	23456.2	9686.58	15429.1	19152.4	18420.4	10708.2	16996.9	16783.8	15832.2	21856.2	21988.7
104	SM: N-Octadecenoyl-sphinganine-1-phosphocholine	C41H83N2O6P	730.599	-0.271676	4.87386	Accurate mass, pRT	Level 2	0.783043	0.797497	0.642605	0.767929	0.800364	-0.352837	-0.326449	-0.637996	-0.380955	-0.321271	0.0181764	0.00287877	2.56912e-05	0.000774704	0.0020727	0.106581	0.0311261	0.000624739	0.0106474	0.0513173	1.18711	1.20696	1.71965	1.36513	1.49311	88122.4	81968.7	82216.5	94244.2	74690.5	79488	76181.9	52110.5	57445.3	60157	86403	59795.6	71312.5	69911.2	63974.8	78000.3	58701.8
105	SM: N-Tetracosenoyl-sphing-4-enine-1-phosphocholine	C47H93N2O6P	812.677	-0.386577	4.95627	Accurate mass, pRT	Level 2	0.813133	0.886768	0.720008	0.897534	0.941289	-0.298437	-0.173372	-0.473916	-0.155962	-0.0872904	0.0674731	0.216843	0.00758329	0.268032	0.516471	0.338727	0.697062	0.0312545	0.772829	0.985602	0.939047	0.596554	1.35223	0.543733	0.370486	345939	301075	344662	272706	265096	220385	275864	193498	265059	236974	274051	177425	303603	296675	218013	255403	219894
(1)MSI protocol: Metabolomics Standard Initiative classification; Level 1: the metabolites were identified using reference authentic standards by matching m/z and RT, Level 2: putatively annotated metabolites using m/z and pRT of IDEOM library and no reference standards, level 3: putatively characterised metabolite classes and level 4: unknowns.
(2)p-values were adjusted using Benjamini Hochberg FDR
[truncated: 25 more columns]

## Sheet: Table S3 Pathway_analysis
Table S3 The affected metabolic pathways in the activated THP-1 cells due to exposure of nanoparticles with different coating materials
Pathway	Total number of metabolites		p-value	Log (p-value)	Pathway Impact
	Pathway	Hits
Glycerophospholipid metabolism	36	4	0.006208	2.207	0.26922
Sphingolipid metabolism	21	3	0.009009	2.0453	0.1875
Linoleic acid metabolism	5	1	0.10214	0.9908	0.25
Biosynthesis of unsaturated fatty acids	36	2	0.17718	0.75157
Arginine and proline metabolism	38	2	0.19271	0.71509	0.05
alpha-Linolenic acid metabolism	13	1	0.24487	0.61107	0.125
Glycosylphosphatidylinositol (GPI)-anchor biosynthesis	14	1	0.26108	0.58322	0.125
Nicotinate and nicotinamide metabolism	15	1	0.27696	0.55759	0.09524
Ether lipid metabolism	20	1	0.3515	0.45407	0
Fructose and mannose metabolism	20	1	0.3515	0.45407	0.09524
Pyruvate metabolism	22	1	0.37918	0.42115	0.07407
Lysine degradation	25	1	0.41857	0.37823	0.05
Galactose metabolism	27	1	0.44347	0.35314
Alanine, aspartate and glutamate metabolism	28	1	0.45553	0.34149	0.03125
Glutathione metabolism	28	1	0.45553	0.34149	0.05405
Porphyrin and chlorophyll metabolism	30	1	0.47889	0.31977	0.03846
Glyoxylate and dicarboxylate metabolism	32	1	0.50128	0.29992	0.03846
Cysteine and methionine metabolism	33	1	0.51212	0.29063	0.06061
Arachidonic acid metabolism	36	1	0.54329	0.26497	0.02778
Amino sugar and nucleotide sugar metabolism	37	1	0.55325	0.25708
Pyrimidine metabolism	39	1	0.57253	0.2422	0.0339
Tyrosine metabolism	42	1	0.59995	0.22189

## Sheet: Component
Component Name		Curve Index	Weighting Index	Origin Index	Equation
							Specified	Calculated
Filename	Sample Type	Sample Name	Integ. Type	Area	ISTD Area	Area Ratio	Amount	Amount	%Diff	%RSD	Peak Status	Level	Units	RT	Sample ID	Excluded
